# Supplementary material for: Optical Genome Mapping in Routine Cytogenetic Diagnosis of Acute Leukemia
Source: Cancers (Basel). 2023 Apr 3;15(7):2131. doi: 10.3390/cancers15072131 (PMC10093111; doi:10.3390/cancers15072131)
Supplement: Supplementary file 1 [file cancers-15-02131-s001.zip]

Archive with 2 entries (2 files):
- cancers-2241605_suppl_tables_final.xlsx
- cancers-2241605_supplem_figures_rfinal.pdf
